# Supplementary material for: Effect of the COVID-19 Pandemic on Treatment Patterns, Complications and Tumour Stage in Sinonasal Malignancy Patients: A Retrospective Study
Source: J Clin Med. 2026 Jul 20;15(14):5691. doi: 10.3390/jcm15145691 (PMC13413089; doi:10.3390/jcm15145691)
Supplement: Supplementary file 1 [file jcm-15-05691-s001.zip]

Archive with 1 entries (1 files):
- jcm-4377736-supplementary.pdf
